# Supplementary material for: Treatment of municipal wastewater by vertical subsurface flow constructed wetland: Data collection on removal efficiency using Phragmites Australis and Cyperus Papyrus
Source: Data Brief. 2020 Apr 18;30:105584. doi: 10.1016/j.dib.2020.105584 (PMC7215107; doi:10.1016/j.dib.2020.105584)
Supplement: Supplementary file 1 [file mmc1.zip]

Archive with 5 entries (5 files):
- Supplementary material.  CSV/Supplementary material 1. Table 1.csv
- Supplementary material.  CSV/Supplementary material 2. Table 2.csv
- Supplementary material.  CSV/Supplementary material 3. Figure 1.csv
- Supplementary material.  CSV/Supplementary material 4. Figure 2.csv
- Supplementary material.  CSV/Supplementary material 5. Table 3.csv
