# Supplementary material for: Treatment of municipal wastewater by vertical subsurface flow constructed wetland: Data collection on removal efficiency using Phragmites Australis and Cyperus Papyrus
Source: Data Brief. 2020 Apr 18;30:105584. doi: 10.1016/j.dib.2020.105584 (PMC7215107; doi:10.1016/j.dib.2020.105584)
Supplement: Supplementary file 1 [file mmc1.zip › Supplementary material. CSV/Supplementary material 1. Table 1.csv]

	Table 1
	Physicochemical and microbiological parameter data of the influent; effluent data obtained in the VSSFWC with Phragmites Australis and Cyperus Papyrus during the seven monitoring
Sampling 1 (S1). Date: 15 April	Parameters	Unit	Infuent	Effuent C. Papyrus	Effuent P. Australis
	pH		6.79	6.19	5.96
	Temperature	°C	26.7	26.1	26.1
	Alkalinity	mg/L, CaCO3	210.2	126.6	111.6
	EC	µS/cm	680	545	521
	TSS	mg/L	55	58	22
	BOD5	mg/L	102.5	29.97	49.9
	COD	mg/L	205.04	89.89	78.04
	NO3-N	mg/L	0.605	2.105	7.615
	NH3-N	mg/L	22.3	3.3	2.4
	TP	mg/L	5.01	3.07	4.14
	TC	MPN/ 100ml	1.60E+10	1.60E+09	1.60E+09
	FC	MPN/ 100ml	1.60E+10	1.60E+09	1.60E+09
Sampling 2 (S2). Date: 29 April	Parameters	Unit	Infuent	Effuent C. Papyrus	Effuent P. Australis
	pH		6.94	6.32	6.45
	Temperature	°C	23.1	22.8	23
	Alkalinity	mg/L, CaCO3
	EC	µS/cm	772	634	665
	TSS	mg/L	78	144	82
	BOD5	mg/L	89.5	14.85	20.3
	COD	mg/L	280	67	99
	NO3-N	mg/L
	NH3-N	mg/L	35.56	11.65	13.83
	TP	mg/L	7.42	3.21	3.75
	TC	MPN/ 100ml
	FC	MPN/ 100ml
Sampling 3 (S3). Date: 13 May	Parameters	Unit	Infuent	Effuent C. Papyrus	Effuent P. Australis
	pH		6.95	6.3	6.2
	Temperature	°C	24.61	24.36	24.23
	Alkalinity	mg/L, CaCO3	175.84	68.8	62.6
	EC	µS/cm	643.25	633.66	608.5
	TSS	mg/L	88.83	60	33
	BOD5	mg/L	95.75	16.49	21.56
	COD	mg/L	222.44	66.01	77.35
	NO3-N	mg/L	0.811	7.16	8.35
	NH3-N	mg/L	29.52	8.94	8.65
	TP	mg/L	4.56	3.27	3.21
	TC	MPN/ 100ml	5.40E+10	1.04E+09	2.15E+09
	FC	MPN/ 100ml	1.70E+10	7.52E+08	1.07E+09
Sampling 4 (S4). Date: 27 May	Parameters	Unit	Infuent	Effuent C. Papyrus	Effuent P. Australis
	pH		7.02	6.65	6.69
	Temperature	°C	25.4	25.5	25.3
	Alkalinity	mg/L, CaCO3	167	64.2	58.6
	EC	µS/cm	537	472	590
	TSS	mg/L	52	80	43
	BOD5	mg/L	39	16.6	20.2
	COD	mg/L	138.44	70.72	82.66
	NO3-N	mg/L	1.442	10.42	10.08
	NH3-N	mg/L	19.66	2.24	5.88
	TP	mg/L	6.4	3.14	3.21
	TC	MPN/ 100ml	1.20E+10	2.00E+08	3.30E+07
	FC	MPN/ 100ml	1.20E+10	1.70E+09	2.80E+07
Sampling 5 (S5). Date: 10 June	Parameters	Unit	Infuent	Effuent C. Papyrus	Effuent P. Australis
	pH		6.97	6.25	5.91
	Temperature	°C	25.4	25.5	25.3
	Alkalinity	mg/L, CaCO3	199.2	17.4	18
	EC	µS/cm	602.5	1072	841
	TSS	mg/L	63	51	33
	BOD5	mg/L	84	14	13.6
	COD	mg/L	215.13	70.71	78.68
	NO3-N	mg/L	1.369	9.384	9.208
	NH3-N	mg/L	30.63	3.3	2.6
	TP	mg/L	10.13	3.31	4
	TC	MPN/ 100ml	3.50E+10	3.90E+08	2.10E+09
	FC	MPN/ 100ml	1.40E+10	3.90E+07	7.00E+08
Sampling 6 (S6). Date: 24 June	Parameters	Unit	Infuent	Effuent C. Papyrus	Effuent P. Australis
	pH		6.93	5.86	5.98
	Temperature	°C	24.7	24.5	23.6
	Alkalinity	mg/L, CaCO3	176.8	23	62.4
	EC	µS/cm	627	548	512
	TSS	mg/L	149	8	4
	BOD5	mg/L	102	7.02	4.6
	COD	mg/L	235.06	54.78	66.73
	NO3-N	mg/L	0.33	9.96	10.13
	NH3-N	mg/L	38.9	20.8	11.9
	TP	mg/L	11.02	3.47	4.23
	TC	MPN/ 100ml	4.70E+10	2.00E+08	3.50E+09
	FC	MPN/ 100ml	3.90E+10	3.30E+07	2.80E+09
Sampling 7 (S7). Date: 8 July	Parameters	Unit	Infuent	Effuent C. Papyrus	Effuent P. Australis
	pH		7.06	6.58	6.26
	Temperature	°C	22.4	21.8	22.1
	Alkalinity	mg/L, CaCO3	126.2	112.8	62.4
	EC	µS/cm	641	531	522
	TSS	mg/L	136	19	14
	BOD5	mg/L	157.5	16.5	20.8
	COD	mg/L	260	43	59
	NO3-N	mg/L	0.31	3.94	4.72
	NH3-N	mg/L	30.1	12.4	15.3
	TP	mg/L	5.01	3.64	3.91
	TC	MPN/ 100ml	1.60E+11	2.80E+09	3.50E+09
	FC	MPN/ 100ml	4.70E+09	3.90E+08	2.40E+08
