# Supplementary material for: Treatment of municipal wastewater by vertical subsurface flow constructed wetland: Data collection on removal efficiency using Phragmites Australis and Cyperus Papyrus
Source: Data Brief. 2020 Apr 18;30:105584. doi: 10.1016/j.dib.2020.105584 (PMC7215107; doi:10.1016/j.dib.2020.105584)
Supplement: Supplementary file 1 [file mmc1.zip › Supplementary material. CSV/Supplementary material 2. Table 2.csv]

Table 2
Average removal efficiency data during the seven tests
Parameters	Cyperus Papyrus	Phragmites Australis
	Effciency (%)	Effciency (%)
Total Suspended Solids	32.46±14.7	62.85±10.14
BOD5	80.69±4.6	75.39±6.77
COD	69.87±4.56	64.78±4.32
Ammoniacal Nitrogen	69.69±6.17	70.70±5.62
Total Phosphorus	50.00±6.51	49.38±5.75
Total Coliforms	98.08±1.5	96.02±1.29
Fecal Coliforms	95.61±2.01	93.74±1.2
