# Supplementary material for: Treatment of municipal wastewater by vertical subsurface flow constructed wetland: Data collection on removal efficiency using Phragmites Australis and Cyperus Papyrus
Source: Data Brief. 2020 Apr 18;30:105584. doi: 10.1016/j.dib.2020.105584 (PMC7215107; doi:10.1016/j.dib.2020.105584)
Supplement: Supplementary file 1 [file mmc1.zip › Supplementary material. CSV/Supplementary material 3. Figure 1.csv]

Fig. 1
Comparison of removal efficiency between Phragmites Australis and Cyperus Papyrus in the seven monitoring
Parameter	Vegetation	S1	S2	S3	S4	S5	S6	S7
TSS	Cyperus Papyrus	30.91	25.97	32.46	3.85	19.05	94.63	86.03
	Phragmites Australis	60	46.75	62.85	17.31	47.62	97.32	89.71
BOD5	Cyperus Papyrus	68.81	81.17	80.69	52.31	80.95	91.16	88.25
	Phragmites Australis	49.37	75.08	75.39	43.08	81.43	93.53	85.52
COD	Cyperus Papyrus	55.67	75.71	69.88	48.57	66.67	76.27	83.08
	Phragmites Australis	61.45	64.29	64.78	40	62.96	71.19	76.92
NH3-N	Cyperus Papyrus	85.2	67.24	69.72	88.61	89.23	46.53	58.8
	Phragmites Australis	89.24	61.11	70.7	70.09	91.51	69.41	49.17
TP	Cyperus Papyrus	28.74		50	21.71	43.13	62.39	63.97
	Phragmites Australis	17.37		49.46	29.61	49.84	60.51	61.62
TC	Cyperus Papyrus	90		98.08	98.33	98.89	99.57	98.25
	Phragmites Australis	90		96.02	99.73	94	92.55	97.81
FC	Cyperus Papyrus	89.94		95.61	85.83	99.72	99.92	91.7
	Phragmites Australis	89.38		93.76	99.77	95	92.82	94.89
