# Supplementary material for: Treatment of municipal wastewater by vertical subsurface flow constructed wetland: Data collection on removal efficiency using Phragmites Australis and Cyperus Papyrus
Source: Data Brief. 2020 Apr 18;30:105584. doi: 10.1016/j.dib.2020.105584 (PMC7215107; doi:10.1016/j.dib.2020.105584)
Supplement: Supplementary file 1 [file mmc1.zip › Supplementary material. CSV/Supplementary material 4. Figure 2.csv]

Fig. 2
Comparing average pollutant removal efficiencies using Phragmites Australis and Cyperus Papyrus
Parameter	Cyperus Papyrus	Phragmites Australis
Total Suspended Solids	5.45	61.82
BOD5	70.76	51.32
COD	56.16	61.94
Ammoniacal Nitrogen	85.2	89.24
Total Phosphorus	38.72	49.46
Total Coliforms	91.25	96.02
Fecal Coliforms	90	93.76
Total Suspended Solids	6.49	47.4
BOD5	83.41	77.32
COD	76.07	64.64
Ammoniacal Nitrogen	67.24	61.11
Total Phosphorus	56.74	29.61
Total Coliforms	98.45	99.73
Fecal Coliforms	95.61	99.77
Total Suspended Solids	32.46	65.1
BOD5	82.78	77.48
COD	70.32	65.23
Ammoniacal Nitrogen	69.72	70.7
Total Phosphorus	28.29	49.84
Total Coliforms	100	94
Fecal Coliforms	85.83	95
Total Suspended Solids	3.85	19.23
BOD5	57.44	48.21
COD	49.28	40.72
Ammoniacal Nitrogen	88.61	70.09
Total Phosphorus	50.94	60.51
Total Coliforms	99.46	92.55
Fecal Coliforms	99.72	92.82
Total Suspended Solids	19.05	49.21
BOD5	83.33	83.81
COD	67.13	63.43
Ammoniacal Nitrogen	89.23	91.51
Total Phosphorus	67.32	61.62
Total Coliforms	100	97.81
Fecal Coliforms	99.92	94.89
Total Suspended Solids	94.63	97.99
BOD5	93.12	95.49
COD	76.7	71.61
Ammoniacal Nitrogen	46.53	69.41
Total Phosphorus	68.51
Total Coliforms	98.38
Fecal Coliforms	91.7
Total Suspended Solids	86.03	90.44
BOD5	89.52	86.79
COD	83.46	77.31
Ammoniacal Nitrogen	58.8	49.17
Total Phosphorus	27.35
Total Coliforms	91.25
Fecal Coliforms	90
