# Supplementary material for: Treatment of municipal wastewater by vertical subsurface flow constructed wetland: Data collection on removal efficiency using Phragmites Australis and Cyperus Papyrus
Source: Data Brief. 2020 Apr 18;30:105584. doi: 10.1016/j.dib.2020.105584 (PMC7215107; doi:10.1016/j.dib.2020.105584)
Supplement: Supplementary file 1 [file mmc1.zip › Supplementary material. CSV/Supplementary material 5. Table 3.csv]

Table 3
Data of design to implement the VSSFCWs on a small scale
Parameter	Value	Unit
HLR	0.2	m d-1
Flow	0.6	m3 d-1
Residence time	1.12	d
Depth	0.7	m
Area	3	m2
Long	3	m
Width	1	m
Slope	1	%
Vegetation density	4	plants m-2
